# Supplementary material for: Spliceator: multi-species splice site prediction using convolutional neural networks
Source: BMC Bioinformatics. 2021 Nov 23;22:561. doi: 10.1186/s12859-021-04471-3 (PMC8609763; doi:10.1186/s12859-021-04471-3)
Supplement: Supplementary file 2 — Additional file 2. Tables S1–S3, performance results of donor and acceptor models [file 12859_2021_4471_MOESM2_ESM.xlsx]

## Sheet: S1 - Donor
Additional file 2: Table S1 - Donor
Dataset	Input length (nt)	Set 1	Set 2	Set 3	Set 4	Set 5	Set 6	Set 7	Set 8	Set 9	Set 10	Avg	Std. dev	diff (20-140)	mean diff
AS_0	20	90.325	90.571	89.851	90.002	89.966	90.268	90.05	90.097	90.113	89.991	90.1234	0.210643	2.6656	2.0832
	80	91.501	91.86	92.495	91.036	90.675	92.178	92.051	92.557	91.52	91.691	91.7564	0.603283
	140	92.77	94.028	92.938	92.938	93.565	91.869	91.744	92.351	92.917	92.77	92.789	0.693548
	200	92.624	92.332	93.354	93.711	93.333	92.854	92.812	92.603	93.669	93.585	93.0877	0.500718
	400	94.413	93.496	92.558	94.538	92.871	92.933	94.851	92.245	92.641	92.537	93.3083	0.955307
	600	92.854	92.563	92.875	92.708	93.396	94.146	93.042	93.292	93.646	92.583	93.1105	0.509841
AS_1	20	93.816	93.098	92.671	93.636	92.827	93.324	91.905	93.055	93.459	92.557	93.0348	0.569597	0.928
	80	94.249	93.51	94.23	92.896	93.214	94.567	93.765	94.038	93.722	94.166	93.8357	0.5169
	140	94.111	94.321	94.51	93.294	93.923	94.447	94.406	93.713	93.944	92.959	93.9628	0.516378
	200	93.438	93.02	93.732	93.982	94.254	93.92	94.317	94.003	94.4	94.463	93.9529	0.456069
	400	94.434	94.142	94.642	93.392	93.475	93.6	94.121	94.038	94.413	94.121	94.0378	0.423344
	600	93.458	94.563	94.187	92.375	93.667	94.187	93.813	93.5	94.667	94.021	93.8438	0.65984
AS_2	20	90.734	90.347	90.647	91.489	91.091	90.508	91.311	89.856	91.119	91.123	90.8225	0.497876	2.9584
	80	92.954	93.166	93.024	93.194	92.927	93.123	92.857	92.884	93.445	92.351	92.9925	0.286921
	140	93.5	93.99	93.96	94.491	93.752	93.543	94.086	93.904	94.212	92.371	93.7809	0.577185
	200	94.195	92.916	94.265	93.751	94.182	94.96	93.57	93.346	94.154	93.431	93.877	0.58773
	400	94.553	93.845	94.65	94.234	94.637	95.026	95.137	95.109	94.928	93.914	94.6033	0.47341
	600	94.764	94.125	94.778	95.764	94.569	93.319	95.222	94.569	94.569	93.486	94.5165	0.733417
AS_10	20	95.111	95.609	95.185	95.303	95.262	95.261	95.455	95.543	95.284	95.252	95.3265	0.158469	1.7808
	80	96.676	96.779	96.631	96.909	96.695	96.684	96.615	96.547	96.732	96.63	96.6898	0.100586
	140	97.355	97.362	96.865	96.975	97.214	97.196	97.196	97.124	96.875	96.911	97.1073	0.189249
	200	97.333	97.446	97.408	97.651	96.991	97.333	97.363	97.097	97.267	97.37	97.3259	0.182056
	400	97.294	97.81	97.749	97.7	97.347	97.632	97.196	97.582	97.123	97.423	97.4856	0.241866
	600	97.223	97.89	97.348	97.507	97.484	97.689	97.689	97.378	97.503	97.126	97.4837	0.229926	diff (20-140)	mean diff
GS_0	20	93.167	92.172	92.257	91.658	92.115	92.712	91.259	92.453	91.877	91.618	92.1288	0.562149	1.8269	1.47158
	80	92.583	92.7	93.099	92.862	92.815	92.63	92.371	92.839	94.013	92.538	92.845	0.457625
	140	93.838	93.792	93.93	93.815	94.184	94.023	94.344	93.538	93.724	94.369	93.9557	0.272338
	200	93.436	94.033	93.803	93.895	94.629	94.308	94.284	94.355	94.585	93.78	94.1108	0.385006
	400	94.691	93.712	94.258	93.301	93.233	94.532	93.279	94.919	94.236	94.6	94.0761	0.641967
	600	93.97	94.38	94.425	94.608	94.903	94.608	93.743	94.221	94.926	94.539	94.4323	0.376344
GS_1	20	94.721	94.594	94.645	94.21	94.67	94.365	94.845	94.185	94.721	95.127	94.6083	0.289225	0.5955
	80	95.208	95.043	95.161	94.248	94.739	95.465	94.904	94.998	94.647	95.441	94.9854	0.37224
	140	95.156	95.155	94.694	94.925	95.317	95.917	95.317	94.878	95.547	95.132	95.2038	0.350501
	200	95.709	95.593	95.089	95.525	95.181	95.021	95.548	95.364	95.479	94.859	95.3368	0.282618
	400	95.58	95.124	95.466	94.35	94.532	95.101	95.352	95.124	95.42	94.304	95.0353	0.472381
	600	95.518	94.357	95.108	95.813	95.631	95.518	95.722	95.494	95.357	95.336	95.3854	0.41382
GS_2	20	93.176	92.649	92.709	92.252	92.57	92.324	92.734	93.076	92.767	92.505	92.6762	0.292046	1.8675
	80	93.933	94.027	94.118	94.04	93.357	94.042	94.317	94.059	93.655	93.779	93.9327	0.271313
	140	94.821	93.779	94.713	94.775	94.1	94.99	94.36	94.822	94.439	94.638	94.5437	0.375785
	200	95.224	95.529	94.857	95.697	94.66	94.795	94.705	95.285	95.148	95.193	95.1093	0.349895
	400	94.309	94.611	95.052	95.386	94.552	94.824	95.492	95.234	95.417	95.052	94.9929	0.406214
	600	95.193	95.178	95.042	94.966	94.511	95.027	94.996	93.904	94.905	95.102	94.8824	0.393569
GS_10	20	95.903	96.11	95.994	95.938	96.142	95.859	96.097	95.983	95.984	95.709	95.9719	0.130031	1.5964
	80	97.294	97.157	97.179	97.248	97.242	97.088	96.94	97.014	96.929	96.969	97.106	0.136779
	140	97.863	97.546	97.521	97.429	97.613	97.353	97.828	97.422	97.529	97.579	97.5683	0.165947
	200	97.793	97.851	97.868	97.71	97.531	97.792	97.622	97.765	97.295	97.568	97.6795	0.17775
	400	97.981	97.481	98.019	98.196	97.994	98.022	97.99	97.973	97.774	97.642	97.9072	0.2116
	600	97.623	97.714	97.958	97.917	97.958	97.71	97.731	97.694	97.884	98.008	97.8197	0.138595

## Sheet: S2 - Acceptor
Additional file 2: Table S2 - Acceptor
Dataset	Input length (nt)	Set 1	Set 2	Set 3	Set 4	Set 5	Set 6	Set 7	Set 8	Set 9	Set 10	Avg	Std. dev	diff (20-140)	mean diff
AS_0	20	85.496	83.034	84.345	83.714	83.983	84.012	84.441	84.227	84.275	84.743	84.227	0.643844	7.4274	5.26778
	80	89.714	90.158	88.978	90.997	89.842	90.177	90.198	89.966	88.833	90.072	89.8935	0.623214
	140	90.316	91.592	92.596	91.132	91.926	91.611	91.822	91.78	91.236	92.533	91.6544	0.668434
	200	92.213	93.048	92.817	91.253	92.213	91.856	92.128	91.002	92.088	91.313	91.9931	0.660547
	400	92.455	93.832	92.559	91.894	92.353	93.414	92.893	91.748	92.061	91.04	92.4249	0.815942
	600	90.292	91.333	91.667	93.417	91.062	92.021	92.625	92	93.042	92.937	92.0396	0.983186
AS_1	20	89.529	90.104	89.905	89.201	89.795	90.546	89.463	90.789	90.722	89.839	89.9893	0.545402	2.6422
	80	92.681	92.829	92.345	90.999	92.345	92.303	91.945	92.05	91.882	93.207	92.2586	0.604651
	140	91.843	93.265	92.073	91.822	92.638	93.14	93.35	93.181	91.822	93.181	92.6315	0.66869
	200	93.215	92.86	91.608	93.403	92.067	92.359	92.881	92.693	92.004	93.152	92.6242	0.59241
	400	94.061	90.788	91.455	92.769	92.707	93.04	91.686	93.124	92.748	93.061	92.5439	0.958901
	600	92.021	90.979	92.687	91.354	92.271	93.083	93	91.958	91.229	91.875	92.0457	0.727968
AS_2	20	85.185	85.27	85.955	85.473	86.249	86.235	85.309	86.464	86.076	85.806	85.8022	0.464165	7.4254
	80	92.055	90.993	91.538	91.737	92.182	90.729	92.099	91.931	91.455	92.897	91.7616	0.623262
	140	92.715	93.717	93.343	92.743	92.923	93.746	92.896	93.217	93.411	93.565	93.2276	0.390084
	200	94.352	93.948	93.546	93.281	92.849	94.005	93.948	93.74	92.725	94.575	93.6969	0.60391
	400	94.123	93.415	93.776	94.026	93.484	93.457	93.498	93.943	93.512	93.609	93.6843	0.262239
	600	93.305	93.236	94.542	93.083	93.707	94.069	93.361	93.25	93.333	94.153	93.6039	0.490142
AS_10	20	93.302	93.409	93.609	93.219	93.317	93.399	93.409	93.093	93.33	93.457	93.3544	0.139325	3.5761
	80	96.559	96.283	96.315	96.125	96.399	96.436	96.022	96.346	96.201	96.304	96.299	0.15482
	140	96.673	97.023	97.247	96.875	96.977	96.961	96.799	97.015	96.932	96.803	96.9305	0.15702
	200	97.174	97.478	97.227	97.06	97.072	97.231	97.17	97.33	96.92	97.079	97.1741	0.156264
	400	97.116	96.973	97.367	97.454	97.196	97.2	97.306	97.363	97.155	97.541	97.2671	0.17065
	600	97.181	96.556	97.348	97.363	97.287	97.276	97.382	97.534	97.685	97.307	97.2919	0.295111	diff (20-140)	mean diff
GS_0	20	85.945	85.877	86.08	85.2	86.985	85.65	86.144	85.359	85.533	86.208	85.8981	0.5106	6.6568	4.9876
	80	91.248	91.871	92.265	90.736	90.595	92.126	91.339	92.356	91.916	91.775	91.6227	0.618039
	140	92.599	92.28	92.94	92.689	92.619	92.461	93.079	91.937	93.033	91.912	92.5549	0.41568
	200	93.527	92.778	92.187	93.005	92.594	93.344	93.368	92.619	91.483	92.413	92.7318	0.621674
	400	93.795	92.462	93.547	93.434	92.598	93.389	92.69	93.976	93.41	93.636	93.2937	0.525001
	600	93.147	93.823	93.102	93.26	94.206	93.508	92.493	92.583	93.823	93.147	93.3092	0.543984
GS_1	20	91.271	91.66	91.042	90.992	90.648	90.972	90.992	91.584	90.722	90.747	91.063	0.346134	2.9712
	80	93.912	93.147	93.798	93.542	93.819	93.034	93.704	93.565	93.427	93.15	93.5098	0.31208
	140	93.263	93.627	93.652	93.901	94.815	94.769	93.376	94.153	94.382	94.404	94.0342	0.55568
	200	94.414	94.004	94.458	94.254	94.413	94.004	94.231	94.207	94.118	93.8	94.1903	0.211941
	400	93.84	94.922	93.433	93.162	93.703	94.087	92.485	94.516	93.974	93.478	93.76	0.687494
	600	93.778	94.387	93.508	92.809	94.184	94.95	94.612	94.116	94.545	93.665	94.0554	0.629154
GS_2	20	87.055	87.35	87.247	87.664	86.921	87.69	86.973	87.403	87.229	86.788	87.232	0.304057	6.7524
	80	92.488	92.93	93.102	92.849	93.441	92.527	92.578	92.974	92.776	92.47	92.8135	0.312778
	140	93.533	94.384	93.154	93.591	94.113	94.153	95.04	94.064	93.579	94.233	93.9844	0.537433
	200	94.47	93.136	94.788	94.497	94.486	93.588	94.728	94.104	95.106	93.955	94.2858	0.595402
	400	93.832	94.616	94.164	94.782	93.938	94.646	95.038	95.265	94.42	94.058	94.4759	0.47841
	600	94.048	94.47	95.148	94.304	93.716	95.087	94.907	94.108	93.49	93.083	94.2361	0.689091
GS_10	20	93.628	93.738	93.388	93.428	93.533	93.587	93.651	93.823	93.648	93.621	93.6045	0.130761	3.57
	80	96.389	96.895	96.405	96.783	96.536	96.629	96.662	96.607	96.74	96.65	96.6296	0.158194
	140	97.351	97.068	97.294	97.448	97.048	97.122	97.205	96.997	96.974	97.238	97.1745	0.158817
	200	97.262	97.379	97.542	97.586	97.603	97.349	97.47	97.536	97.213	97.532	97.4472	0.138068
	400	97.584	97.605	97.568	97.551	97.374	97.547	97.791	97.49	97.357	97.588	97.5455	0.122775
	600	97.31	97.941	97.652	97.487	97.24	97.784	97.26	97.363	97.698	97.867	97.5602	0.261647

## Sheet: S3 - Benchmarks
Additional file 2: Table S3
			Set 1					Set 2					Set 3					Set 4					Set 5					Set 6					Set 7					Set 8					Set 9					Set 10
Species	SS	Dataset	Accuracy	Precision	Sensitivity	Specificity	F1 Score	Accuracy	Precision	Sensitivity	Specificity	F1 Score	Accuracy	Precision	Sensitivity	Specificity	F1 Score	Accuracy	Precision	Sensitivity	Specificity	F1 Score	Accuracy	Precision	Sensitivity	Specificity	F1 Score	Accuracy	Precision	Sensitivity	Specificity	F1 Score	Accuracy	Precision	Sensitivity	Specificity	F1 Score	Accuracy	Precision	Sensitivity	Specificity	F1 Score	Accuracy	Precision	Sensitivity	Specificity	F1 Score	Accuracy	Precision
TEST set	Donor	GS_0	93.44	89.52	98.39	88.47	93.75	94.03	91.17	97.69	90.27	94.32	93.8	90.96	97.41	90.13	94.07	93.9	91.07	97.28	90.54	94.07	94.63	92.06	97.71	91.54	94.8	94.31	91.58	97.73	90.81	94.55	94.28	90.99	98.3	90.26	94.51	94.36	91.46	97.73	91.04	94.49	94.58	91.09	98.49	90.9	94.64	93.78	90.41
		GS_1	95.71	93.4	98.5	92.91	95.88	95.59	92.87	98.48	92.94	95.59	95.09	92.88	98.56	92.68	95.64	95.53	91.69	98.38	91.2	94.92	95.18	92.67	98.12	92.25	95.32	95.02	92.49	98.21	92	95.27	95.55	92.6	98.22	92.06	95.33	95.36	91.39	98.36	91.08	94.75	95.48	93.59	98.68	93.08	96.07	94.86	91.39
		GS_2	95.22	89.3	97.12	94.32	93.04	95.53	88.6	97.11	94.06	92.66	94.86	88.11	97.06	93.79	92.37	95.7	89.38	97.15	94.27	93.1	94.66	89.52	96.27	94.41	92.78	94.8	88.58	96.32	94.07	92.28	94.71	88.25	96.97	93.58	92.4	95.29	89.23	97.06	94.44	92.98	95.15	89.21	97.04	94.21	92.96	95.19	89.08
		GS_10	97.79	82.68	95.14	98.05	88.47	97.85	83.77	93.59	98.26	88.41	97.87	82.96	95.04	98.14	88.59	97.71	83.42	93.72	98.11	88.27	97.53	80.24	96.15	97.67	87.48	97.79	83.82	92.32	98.31	87.86	97.62	82.19	93.73	98	87.58	97.76	83.89	93.56	98.19	88.46	97.3	78.97	94.86	97.53	86.19	97.57	82.24
	Acceptor	GS_0	93.53	91.21	96.06	91.08	93.57	92.78	91.23	94.83	90.68	93	92.19	89.06	96.3	88.03	92.54	93.01	90.31	96.13	89.96	93.13	92.59	89.45	96.36	88.92	92.78	93.34	91.1	96.22	90.41	93.59	93.37	92.08	94.85	91.89	93.45	92.62	90.48	95.22	90.03	92.79	91.48	88.76	94.88	88.12	91.72	92.41	90.36
		GS_1	94.41	91.77	97.87	90.78	94.72	94	91.49	97.17	90.77	94.25	94.46	91.58	97.8	91.18	94.59	94.25	91.64	97.3	91.25	94.38	94.41	92.58	96.73	92.04	94.61	94	91.52	97	91	94.18	94.23	92.36	96.77	91.55	94.51	94.21	91.42	97.76	90.54	94.49	94.12	91.51	97.04	91.28	94.2	93.8	91.45
		GS_2	94.47	88.72	95.42	94	91.95	93.14	86.32	94.3	92.56	90.13	94.79	90.88	93.85	95.26	92.34	94.5	89.4	94.72	94.38	91.98	94.49	88.85	95.22	94.12	91.93	93.59	86.44	95.48	92.66	90.74	94.73	90.58	93.89	95.15	92.2	94.1	88.24	94.95	93.68	91.48	95.11	90.07	95.73	94.8	92.81	93.96	87.53
		GS_10	97.26	81.1	91.51	97.84	85.99	97.38	81.14	92.64	97.85	86.51	97.54	83.88	89.69	98.31	86.69	97.59	83.81	90.75	98.26	87.14	97.6	84.74	89.37	98.42	86.99	97.35	81.65	91.02	97.98	86.08	97.47	82.73	91.13	98.1	86.73	97.54	83.29	91.26	98.17	87.09	97.2	81.03	90.97	97.83	85.71	97.53	83.67
Human	Donor	GS_0	91.9	88.9	95.8	88	92.2	91.9	89.2	95.5	88.4	92.2	91.4	88.4	95.5	87.4	91.8	91.7	89.1	95	88.4	92	92.2	90.1	94.8	89.5	92.4	92.3	90.1	95	89.5	92.5	92.7	90.3	95.7	89.7	92.9	91.4	88.4	95.3	87.5	91.7	91.9	89	95.6	88.2	92.2	91.5	88.2
		GS_1	92.5	89.6	96.2	88.8	92.8	92.4	89.2	96.5	88.3	92.7	92.7	89.9	96.2	89.2	92.9	91.9	88.7	96.2	87.7	92.3	92.2	89	96.4	88.1	92.6	92.5	89.5	96.3	88.7	92.8	92.2	88.9	96.5	87.9	92.5	91.8	88.2	96.4	87.1	92.1	92.6	89.6	96.4	88.8	92.9	92.5	89.7
		GS_2	92.7	92	93.5	91.9	92.7	92.7	91.6	93.9	91.4	92.7	92.6	91.6	93.9	91.4	92.7	93.6	93.9	93.2	94	93.5	93	92.7	93.2	92.7	92.9	92.5	91.9	93.2	91.8	92.5	92.8	91.7	94.2	91.4	92.9	93.6	93.4	93.7	93.4	93.5	92.4	92.1	92.7	92	92.4	93	92.7
		GS_10	91.7	97.3	85.8	97.6	91.2	91	97.5	84.1	97.9	90.3	92.1	98	85.9	98.2	91.6	91.9	97.8	85.8	98.1	91.4	92.6	97.2	87.7	97.5	92.2	91.2	97.7	84.4	98	90.6	91.8	97.9	85.4	98.2	91.2	91.8	97.4	85.9	97.7	91.3	92.9	96.9	88.7	97.2	92.6	92.1	97.5
	Acceptor	GS_0	90.8	89.8	92.1	89.5	90.9	90.3	89.1	92	88.7	90.5	90	88.3	92.2	87.8	90.2	90.8	89.5	92.3	89.2	90.9	90.8	89.5	92.5	89.1	91	90.9	89.4	92.7	89	91	90.9	90.7	91.1	90.7	90.9	90.6	89.2	92.3	88.8	90.7	89.8	88.2	91.9	87.7	90	90.3	88.9
		GS_1	89.3	85	95.4	83.2	89.9	88.2	83.4	95.2	81.1	88.9	88.6	83.9	95.6	81.7	89.4	89.3	85.2	95.1	83.5	89.9	89.3	85.6	94.5	84.2	89.8	88.2	83.5	95.2	81.2	89	88.7	84.3	95.2	82.3	89.4	88.5	83.5	95.9	81.1	89.3	89.2	85	95.2	83.2	89.8	88.6	84.5
		GS_2	91.8	93	90.3	93.2	91.6	91.5	92.4	90.4	92.5	91.4	91.4	94	88.4	94.4	91.1	91.1	93.9	87.8	94.3	90.7	91.4	92.9	89.7	93.1	91.3	91.5	93	89.9	93.2	91.4	91	94	87.7	94.4	90.7	91.4	92.7	89.8	92.9	91.2	91.5	94.5	88.3	94.8	91.3	91.5	93.3
		GS_10	89.4	97.6	80.8	98	88.4	89.3	97.7	80.5	98.1	88.3	88.1	97.9	77.9	98.3	86.8	88.3	98	78.2	98.4	87	88	97.9	77.6	98.4	86.6	89	97.5	80	97.9	87.9	89.1	97.8	79.9	98.2	87.9	88.7	97.8	79.1	98.2	87.5	89.1	97.7	80	98.1	88	88.6	97.9
Fish	Donor	GS_0	94	90.4	98.5	89.5	94.3	94.1	90.7	98.3	89.9	94.3	93.8	90.5	97.9	89.8	94.1	93.4	89.8	98	88.9	93.7	94.7	91.8	98.1	91.2	94.8	93.7	89.9	98.5	88.9	94	94.2	90.7	98.6	89.8	94.5	93.9	90.5	98.1	89.7	94.1	93.7	89.8	98.6	88.8	94	93.3	89.3
		GS_1	95	91.6	99.1	91	95.2	94.9	91.4	99	90.7	95	95.2	91.9	99.1	91.2	95.4	94.6	90.9	99.1	90	94.8	94.7	91.2	99	90.5	94.9	94.7	91.1	99.1	90.3	94.9	94.4	90.7	99	89.8	94.7	94.4	90.6	99.2	89.7	94.7	94.9	91.5	99.1	90.8	95.1	95	91.6
		GS_2	95.2	93.3	97.4	93	95.3	95.1	92.8	97.7	92.4	95.2	94.8	92.6	97.4	92.2	94.9	95.4	93.9	97.2	93.6	95.5	95	93.3	97	93	95.1	94.8	92.7	97.2	92.3	94.9	94.8	92.1	97.9	91.6	94.9	95.4	93.5	97.6	93.2	95.5	94.1	92	96.5	91.6	94.2	94.7	92.6
		GS_10	94.9	96.7	93	96.8	94.8	94.2	96.8	91.4	97	94	95.3	97	93.4	97.1	95.2	95.2	97.4	92.8	97.6	95	95.4	96.2	94.6	96.3	95.4	94.7	97.1	92	97.3	94.5	95	97.5	92.5	97.6	94.9	95.3	96.7	93.7	96.8	95.2	95.8	96.5	95.1	96.6	95.8	95.3	96.9
	Acceptor	GS_0	93.3	90.5	96.7	89.9	93.5	92.7	89.5	96.7	88.7	93	92.6	89.5	96.6	88.6	92.9	93.5	90.7	96.9	90.1	93.7	93.2	89.9	97.3	89	93.5	93.5	90.6	97.1	89.9	93.7	93.6	91.5	96.2	91	93.8	92.8	89.9	96.4	89.1	93	92.6	89.7	96.3	88.9	92.9	93	90
		GS_1	91.2	85.7	99	83.5	91.9	90.1	84.1	99.1	81.2	91	90.4	84.5	99.1	81.8	91.2	91	85.4	99	83.1	91.7	91.5	86.4	98.6	84.5	92.1	90.5	84.7	98.8	82.2	91.2	91.1	85.6	98.8	83.4	91.7	90.4	84.5	99.1	81.8	91.2	91	85.3	99	82.9	91.6	91	85.6
		GS_2	94.4	92.9	96.3	92.6	94.6	94.2	92.5	96.1	92.2	94.3	94.4	93.8	95	93.7	94.4	94.1	93.5	94.8	93.4	94.1	94.3	92.8	96	92.5	94.4	93.6	91.3	96.3	90.8	93.7	94.1	93.2	95.2	93	94.2	93.9	92.5	95.6	92.2	94	94.2	92.4	96.2	92.1	94.3	93.8	92
		GS_10	94.7	96.5	92.8	96.7	94.6	94.6	96.3	92.9	96.4	94.6	94.5	97.1	91.6	97.3	94.3	94.7	96.9	92.3	97	94.5	94.2	97.2	91	97.4	94	94.8	96.6	92.8	96.7	94.7	94.1	96.6	91.4	96.8	93.9	94.8	96.9	92.5	97	94.6	94.1	96.4	91.7	96.6	94	94.3	96.7
Fly	Donor	GS_0	87.4	81	97.6	77.1	88.5	87.2	80.9	97.4	77.1	88.4	87.4	81.3	97	77.8	88.5	83.8	76.8	96.8	70.8	85.6	88.5	82.9	97.2	79.9	89.5	85.1	78.1	97.6	72.6	86.8	86	79.1	97.7	74.2	87.4	86.8	80.5	97.1	76.4	88	86	79.2	97.8	74.3	87.5	86.2	79.3
		GS_1	93.8	90	98.5	89	94.1	94.2	90.6	98.6	89.8	94.4	94.6	91.4	98.4	90.8	94.8	93.4	89.3	98.5	88.2	93.7	93.9	90.1	98.6	89.2	94.2	93.9	90.1	98.6	89.2	94.2	93.5	89.5	98.6	88.4	93.8	93.4	89.2	98.8	88	93.8	93.5	89.6	98.6	88.5	93.9	94.2	90.7
		GS_2	89.4	85.1	95.5	83.3	90	89.1	84.2	96.3	81.9	89.8	87.8	82.5	95.8	79.7	88.7	89.2	84.8	95.6	82.8	89.9	88.7	83.9	95.9	81.6	89.5	88.5	83.6	95.9	81.2	89.3	87.5	81.7	96.7	78.4	88.6	89.9	85.3	96.4	83.4	90.5	86.1	80	96.3	75.9	87.4	87	81.1
		GS_10	89.9	88.7	91.3	88.4	90	89.6	89	90.3	88.8	89.6	91.5	91.5	91.5	91.5	91.5	91.6	91.2	92.1	91.1	91.6	91	89.4	93.1	88.9	91.2	91.2	91.4	90.9	91.5	91.1	91.7	92.5	90.7	92.6	91.6	90.5	89.6	91.8	89.3	90.7	90.9	89.3	93	88.8	91.1	91.5	90.8
	Acceptor	GS_0	87.8	83	95	80.5	88.6	88.4	84.1	94.7	82	89.1	88.7	85	93.9	83.5	89.2	90.8	88.5	93.8	87.8	91.1	89	84.8	94.9	83	89.6	90.4	88.1	93.4	87.4	90.7	89.1	85.8	93.8	84.5	89.6	89.9	86.4	94.7	85.1	90.4	89.2	85.8	94.1	84.4	89.8	89.7	85.9
		GS_1	90.7	86.2	97	84.5	91.3	90.2	85.1	97.4	83	90.8	89.8	84.4	97.7	82	90.6	90.2	85.1	97.5	83	90.9	90.7	86.5	96.4	85	91.2	90.3	85.7	96.7	83.8	90.9	91	86.9	96.6	85.4	91.5	89.6	84.1	97.7	81.6	90.4	90.6	86.2	96.8	84.5	91.2	90.4	86.5
		GS_2	90	87.5	93.4	86.7	90.4	91.3	90.8	91.8	90.7	91.3	91.1	90.1	92.3	89.9	91.2	88.7	85.7	93	84.5	89.2	90.3	87.8	93.6	87	90.6	86.8	81.6	94.9	78.7	87.7	90.6	89.8	91.7	89.6	90.7	89.9	88	92.5	87.4	90.2	89.6	86.4	94	85.2	90	88.4	84.5
		GS_10	91.7	93	90.1	93.2	91.5	91.3	92.2	90.2	92.4	91.2	91.4	94.4	88	94.8	91.1	91.8	94.2	89	94.6	91.5	91.2	93.7	88.4	94	91	91.6	93.9	88.9	94.2	91.3	90.6	94	86.7	94.5	90.2	91.7	94.4	88.7	94.8	91.5	91.3	93.5	88.7	93.9	91	91.6	93.8
Worm	Donor	GS_0	90.1	87.2	93.9	86.3	90.4	90.7	88.1	94.1	87.3	91	89.2	88.2	90.4	87.9	89.3	87.8	84.6	92.4	83.2	88.3	90.4	88.9	92.3	88.4	90.6	88.7	85	94	83.5	89.3	90.4	86.8	95.3	85.5	90.9	89.3	87.5	91.8	86.9	89.6	90	86.1	95.4	84.5	90.5	90.2	87.1
		GS_1	93.5	90.7	97	90	93.7	93.7	90.9	97.1	90.2	93.9	94.1	91.6	97	91.1	94.2	93.3	90.2	97.2	89.4	93.6	93.6	90.6	97.3	89.9	93.8	93.6	90.9	96.8	90.3	93.8	93.3	90.3	96.9	89.6	93.5	93.1	89.8	97.3	88.9	93.4	93.5	90.7	96.9	90	93.7	93.6	90.8
		GS_2	90.3	91.2	89.2	91.4	90.2	90.4	90.4	90.3	90.4	90.3	88.9	89.2	88.5	89.2	88.8	90.8	91.5	89.9	91.6	90.7	90.3	90.5	90	90.5	90.2	90	89.5	90.6	89.4	90	89.7	88.5	91.3	88.1	89.9	90.7	90.4	91.1	90.3	90.7	89	88	90.3	87.6	89.1	89.6	88.6
		GS_10	88.6	93.2	83.3	94	88	87.1	92.9	80.5	93.8	86.3	88.3	94.3	81.6	95.1	87.5	88.8	94.4	82.6	95.1	88.1	89.4	92.5	85.8	93.1	89	87.6	94.6	79.8	95.5	86.6	88	95.4	79.9	96.1	87	87.9	93.1	81.9	93.9	87.1	89.4	93.5	84.7	94.1	88.9	88.8	93.8
	Acceptor	GS_0	87.1	88.3	85.5	88.6	86.9	86.9	88.3	85.1	88.7	86.7	85.9	88.6	82.4	89.3	85.4	86.5	90.9	81.1	91.9	85.7	87.3	89.6	84.3	90.2	86.9	87.9	90.8	84.3	91.5	87.4	85.6	89.2	81	90.2	84.9	88	89.6	86.1	90	87.8	85.7	89	81.5	90	85.1	86.8	88.8
		GS_1	89.3	86.6	92.9	85.6	89.6	88.9	85.1	94.3	83.5	89.5	88.9	85.3	94.1	83.7	89.5	89.2	85.4	94.6	83.8	89.8	89	87.3	91.3	86.8	89.3	89	86.1	93	85	89.4	90.1	86.7	94.8	85.4	90.6	89.4	85.5	95	83.9	90	89	86.6	92.2	85.8	89.3	88.5	86.8
		GS_2	86.3	91	80.5	92	85.4	87.3	93.1	80.5	94.1	86.3	86.4	92.5	79.1	93.6	85.3	85.7	89.6	80.7	90.6	84.9	86.9	92.4	80.4	93.4	86	87.4	88.2	86.4	88.4	87.3	87.7	92.3	82.3	93.2	87	86.2	90.8	80.5	91.8	85.3	86.8	88.6	84.5	89.1	86.5	86.4	88.7
		GS_10	86	94.2	76.6	95.3	84.5	87.5	94.8	79.4	95.6	86.4	86.1	95.3	75.9	96.3	84.5	86.5	94.8	77.3	95.8	85.2	84.5	95.1	72.7	96.2	82.4	86.6	94.5	77.8	95.5	85.3	84.7	94.7	73.6	95.9	82.8	85.2	95.6	73.8	96.6	83.3	86.1	94.5	76.7	95.5	84.7	86.6	95
Plant	Donor	GS_0	91.7	90.1	93.7	89.7	91.9	91.4	90	93.1	89.6	91.5	91.2	90.3	92.4	90.1	91.3	89.3	87.9	91.2	87.4	89.5	91.6	91.2	92.2	91.1	91.7	90.7	88.4	93.8	87.7	91	91.9	89.8	94.6	89.2	92.1	91.2	89.9	93	89.5	91.4	91.2	88.8	94.3	88.1	91.5	91.5	89.7
		GS_1	94.1	91.1	97.8	90.5	94.3	94.2	91.2	97.8	90.6	94.4	94.7	91.9	98	91.4	94.9	93.5	90.4	97.3	89.7	93.7	93.9	90.9	97.5	90.3	94.1	93.9	90.8	97.7	90.1	94.1	93.8	90.5	97.9	89.7	94.1	94.1	90.6	98.3	89.8	94.3	94	91	97.7	90.3	94.2	94.2	91.1
		GS_2	90.7	92.6	88.4	93	90.5	91.1	92.2	89.7	92.5	90.9	90.3	92	88.2	92.3	90.1	91.2	92.9	89.2	93.2	91	90.8	92.7	88.4	93.1	90.5	89.9	91.2	88.3	91.5	89.7	91.3	91.6	91.1	91.6	91.3	91.4	92.1	90.7	92.2	91.4	90.2	90.9	89.3	91.1	90.1	90.1	91.5
		GS_10	87.7	94.8	79.7	95.7	86.6	86.1	95	76.2	96	84.6	87.6	95.7	78.7	96.5	86.4	88.3	95.6	80.2	96.3	87.2	88.9	95.2	81.9	95.8	88.1	86.3	96	75.7	96.9	84.6	87.7	96.4	78.3	97.1	86.4	87.1	95.3	78	96.2	85.8	90.3	95.7	84.3	96.2	89.6	87.7	95.7
	Acceptor	GS_0	86.7	90.5	81.9	91.4	86	85.8	90.7	79.7	91.8	84.8	86	90.1	80.9	91.1	85.3	87.5	92.4	81.7	93.2	86.7	87.9	91.2	83.8	91.9	87.3	87.7	92	82.6	92.8	87	86	91.1	79.7	92.2	85	86.6	91.3	80.9	92.3	85.8	85.4	90.7	78.9	91.9	84.4	85.8	90.8
		GS_1	91	88.1	94.7	87.2	91.3	90.5	86.6	95.7	85.2	90.9	90.6	86.7	95.8	85.3	91	90.5	87.6	94.3	86.6	90.8	90.3	88.6	92.5	88.1	90.5	90.2	87.2	94.2	86.2	90.6	90.1	87.3	93.9	86.4	90.5	90.8	86.7	96.4	85.2	91.3	90.4	87.7	94	86.8	90.7	88.9	87.6
		GS_2	86.5	93.3	78.6	94.3	85.3	87.9	94.3	80.7	95.1	87	86.5	94.3	77.6	95.3	85.1	84.3	91.6	75.4	93.1	82.7	86.1	93.5	77.5	94.6	84.8	86.9	90.8	82.3	91.6	86.3	84.8	93.6	74.7	94.9	83.1	86.3	92.4	79.2	93.4	85.3	86.8	91.7	80.9	92.7	86	85.8	91.4
		GS_10	83.9	95.9	70.8	97	81.5	84.3	95.8	71.8	96.9	82.1	83.3	96.5	69.2	97.5	80.6	84.5	96.4	71.7	97.4	82.2	82.8	96.3	68.2	97.4	79.8	84.8	96	72.6	97	82.7	83.5	96	69.9	97.1	80.9	83.6	96.8	69.5	97.7	80.9	83.1	95.8	69.3	96.9	80.4	84.2	96.5
[truncated: 10 more columns]
